# Supplementary material for: IL-17B/RB Activation in Pancreatic Stellate Cells Promotes Pancreatic Cancer Metabolism and Growth
Source: Cancers (Basel). 2021 Oct 24;13(21):5338. doi: 10.3390/cancers13215338 (PMC8611647; doi:10.3390/cancers13215338)
Supplement: Supplementary file 1 [file cancers-13-05338-s001.zip]

Archive with 2 entries (2 files):
- cancers-1330593 Supplementary Figure S2.pdf
- cancers-1330593-Supplementary Figure S1.pdf
